# Supplementary material for: Learning to use a body-powered prosthesis: changes in functionality and kinematics
Source: J Neuroeng Rehabil. 2016 Oct 7;13:90. doi: 10.1186/s12984-016-0197-7 (PMC5054596; doi:10.1186/s12984-016-0197-7)
Supplement: Additional file 1: — Read me. (TXT 17 kb) [file 12984_2016_197_MOESM1_ESM.txt]

Subject	Group	CompresGrasping_S1_Solid	CompresGrasping_S1_HO	CompresGrasping_S1_MO	CompresGrasping_S1_LO	CompresGrasping_S2_Solid	CompresGrasping_S2_HO	CompresGrasping_S2_MO	CompresGrasping_S2_LO	CompresGrasping_S3_Solid	CompresGrasping_S3_HO	CompresGrasping_S3_MO	CompresGrasping_S3_LO	CompresGrasping_S4_Solid	CompresGrasping_S4_HO	CompresGrasping_S4_MO	CompresGrasping_S4_LO	CompresGrasping_S5_Solid	CompresGrasping_S5_HO	CompresGrasping_S5_MO	CompresGrasping_S5_LO	ForceGrasping_S1_Solid	ForceGrasping_S1_HO	ForceGrasping_S1_MO	ForceGrasping_S1_LO	ForceGrasping_S2_Solid	ForceGrasping_S2_HO	ForceGrasping_S2_MO	ForceGrasping_S2_LO	ForceGrasping_S3_Solid	ForceGrasping_S3_HO	ForceGrasping_S3_MO	ForceGrasping_S3_LO	ForceGrasping_S4_Solid	ForceGrasping_S4_HO	ForceGrasping_S4_MO	ForceGrasping_S4_LO	ForceGrasping_S5_Solid	ForceGrasping_S5_HO	ForceGrasping_S5_MO	ForceGrasping_S5_LO	CompressManip_S1_Solid	CompressManip_S1_HO	CompressManip_S1_MO	CompressManip_S1_LO	CompressManip_S2_Solid	CompressManip_S2_HO	CompressManip_S2_MO	CompressManip_S2_LO	CompressManip_S3_Solid	CompressManip_S3_HO	CompressManip_S3_MO	CompressManip_S3_LO	CompressManip_S4_Solid	CompressManip_S4_HO	CompressManip_S4_MO	CompressManip_S4_LO	CompressManip_S5_Solid	CompressManip_S5_HO	CompressManip_S5_MO	CompressManip_S5_LO
2	COM	0.459547421	2.347673866	5.79768925	0.375613714	3.100886328	6.033751887	0.289154763	5.083537181	5.40867343	0.373743896	3.24541262	5.055276142	0.309626489	2.868703274	5.906264374	1.801425892	3.333696889	4.812082077	1.472405759	4.403258585	5.008014066	1.133486669	7.218622797	4.489198947	1.465076072	4.608485921	4.195879198	1.213735837	4.073558649	4.902199431	0.639392318	4.286115837	7.468699063	0.72755085	4.904390024	7.836596932	0.289154763	6.43436288	6.370475705	0.868218563	5.922808097	7.790424113	0.446741251	6.27505898	7.701248344	2.506417889	6.086284489	6.199020223	2.851999333	6.964233834	6.504375453	1.133486669	9.13679529	5.287494835	3.403416767	8.410387498	6.466052014	1.751225704	8.910583751	6.392036126
4	COM	0.740115046	4.082786952	4.33735756	0.251250298	2.773373093	3.833130992	0.365361637	2.988910121	4.375154876	0.522600396	3.196970295	3.826488175	0.542402043	2.4403099	3.425781033	2.901250979	5.797557472	3.600006775	0.984901168	3.938189792	3.181498724	1.432217618	4.244252372	3.631378547	2.048593551	4.539697819	3.175985185	2.126216007	3.465240058	2.843398258	0.740115046	5.840705897	6.528099364	0.343645345	6.731936664	7.4257462	0.721828534	5.654195437	7.106909603	0.886440812	4.63193047	7.348147182	0.542402043	4.518502428	6.28355583	2.901250979	8.293802375	5.418322472	1.34708975	9.559350063	6.163369346	2.829567854	8.02895752	5.89873497	3.474847982	6.577341267	6.098962161	2.126216007	6.416273447	5.215351339
6	COM	0.969960444	3.721331204	4.71585346	1.047631034	3.573081091	4.700848346	0.276500271	2.531267918	5.236151097	0.312542542	2.013931194	3.493766646	0.313611177	1.857195684	3.05051406	3.802244939	5.28429031	3.914158372	4.106713653	5.073775148	3.901704127	1.083881061	3.594400443	4.346005411	1.225166766	2.859782296	2.899826316	1.229355812	2.637217872	2.53192667	1.630197342	6.06989301	7.265231545	1.235556332	5.945806265	5.98415573	0.748703011	4.739509505	6.935335213	0.462854178	4.740529493	5.299941334	0.555268563	3.312975453	4.569176629	6.39037358	8.619248073	6.030142182	4.84338082	8.443044896	4.966849256	2.934915802	6.730103497	5.756328227	1.81438838	6.731551879	4.398951307	2.176652766	4.704425143	3.792416602
8	IG	0.295105326	2.196521346	6.957153108	0.227150753	1.741972154	3.688520365	0.295639262	1.454488194	3.843920796	0.293212715	1.954692634	3.621263172	0.275380598	1.939448231	4.271864973	1.156812878	3.119060312	5.77443708	0.890430952	2.473600459	3.061471903	1.158905909	2.065373235	3.19045426	1.149393842	2.775663541	3.005648432	1.079491943	2.754016488	3.545647927	0.295105326	3.152645626	8.223166928	0.439973429	5.117546904	8.226872688	0.454956337	6.401311616	7.580871691	0.534949956	6.101312172	7.484153785	0.7049205	6.666097943	7.441805323	1.156812878	4.476756789	6.82522855	1.724695842	7.266916604	6.828304331	1.783428839	9.089862495	6.292123503	2.097003827	8.663863285	6.211847642	2.763288358	9.465859079	6.176698418
9	DG	0.541466956	2.40318636	5.387136689	0.261701621	2.053956364	4.743887007	0.287037159	2.764835171	6.105119563	0.246098894	1.943865359	6.126318913	0.246676126	2.073869835	6.052653665	2.122550467	3.412524632	4.471323452	1.025870353	2.916618037	3.937426215	1.125185663	3.926065943	5.067249237	0.964707665	2.76028881	5.084844697	0.966970414	2.944895166	5.023702542	0.622333857	4.016982202	7.13845813	0.275953463	4.285040342	7.855083131	0.923822344	6.114261799	7.756025466	0.509809122	4.924704901	7.275441243	0.559231852	6.05617126	7.664191045	2.439548718	5.704114728	5.924920248	1.081737576	6.084757286	6.519718999	3.621383588	8.682251754	6.437501137	1.99845176	6.993080958	6.038616232	2.192188862	8.599763189	6.361278567
10	IG	0.25309802	1.640618371	4.369157237	0.271918097	1.931047067	3.421696575	0.375812923	1.77733864	5.265924822	0.290785326	1.78021965	5.021287945	0.438628804	2.437219042	5.313847299	0.992144239	2.329678086	3.626400507	1.065918939	2.742086835	2.840008157	1.473186658	2.523820868	4.370717602	1.139878477	2.527911902	4.167668994	1.719424912	3.460851039	4.410493258	0.314536422	3.209177804	6.941388852	0.298118071	5.001250209	6.804185781	0.375812923	5.159701149	7.134447375	0.436972443	5.632500112	7.563212941	0.532201753	5.784450381	7.690710489	1.232982773	4.557032481	5.761352748	1.168622839	7.101775297	5.647474198	1.473186658	7.326775631	5.921591321	1.712931976	7.998150159	6.277466741	2.08623087	8.21391954	6.383289706
11	DG	0.524864327	2.816567952	3.579975585	0.30136298	1.750755893	3.14942854	0.281486635	1.986158097	2.651619166	0.381364746	2.066550237	1.699572441	0.412951363	2.681013272	3.328294472	2.057468162	3.999526492	2.971379735	1.181342882	2.486073369	2.614025688	1.10342761	2.820344498	2.200843908	1.494949804	2.934501336	1.410645126	1.618769344	3.807038847	2.762484412	1.251840078	7.22911941	6.184733147	2.045854886	6.827483706	6.521093045	2.281932285	6.515451813	6.43805124	1.287223775	5.704158879	3.287376186	1.290214554	6.251789077	4.948852614	4.907213106	10.26534956	5.133328512	8.019751152	9.695026864	5.412507228	8.945174557	9.251941575	5.343582529	5.045917198	8.099905608	2.728522235	5.05764105	8.87754049	4.107547669
12	IG	1.002780632	2.254387054	4.469542173	0.449971076	3.704307951	6.58630036	0.243866253	3.698386829	5.814123433	0.397228605	2.75591719	5.134658846	0.245832512	1.473047047	5.30329609	3.930900078	3.201229616	3.709720003	1.763886617	5.260117291	5.466629299	0.955955713	5.251709298	4.825722449	1.557136132	3.91340241	4.261766842	0.963663446	2.091726807	4.401735755	1.160157645	7.067897945	6.181931308	0.812548831	6.297811937	7.411202521	0.672242606	5.925633776	7.243523725	0.451687099	5.856698883	6.60436623	0.381466919	5.256742019	6.818938919	4.547817969	10.03641508	5.131002986	3.185191418	8.94289295	6.151298092	2.635191015	8.414399962	6.012124692	1.770613428	8.316512413	5.481623971	1.495350323	7.464573667	5.659719303
13	DG	0.496726797	3.98786366	4.328359109	0.388712629	2.603154243	3.047762025	0.916269379	4.384809774	7.479250406	0.449334909	3.084152121	6.862822891	0.658638768	3.324880777	6.229919905	1.947169045	5.662766396	3.592538061	1.523753505	3.696479026	2.529642481	3.591775964	6.226429879	6.207777837	1.761392843	4.379496012	5.696143	2.581863969	4.721330704	5.170833521	0.903708029	6.387367265	7.617686916	0.529135252	5.401486411	4.724267896	1.472794326	6.53565656	8.031303683	0.872335573	6.335075225	8.357534248	1.005826093	6.432485135	8.140877955	3.542535472	9.070061516	6.32268014	2.074210187	7.670110704	3.921142353	5.773353759	9.280632317	6.665982057	3.419555445	8.995806819	6.936753426	3.942838285	9.134128892	6.756928702
14	IG	0.29171696	2.209344068	4.668532804	0.385907483	2.451795221	5.684563734	0.358826115	3.194316914	5.945324365	0.273578868	2.4641329	5.740487414	0.526063373	2.176911968	5.122406136	1.143530485	3.137268576	3.874882227	1.512757333	3.481549215	4.7181879	1.40659837	4.535930018	4.934619223	1.072429164	3.499068718	4.764604554	2.062168421	3.091214994	4.251597093	0.33410494	4.950989817	7.111122475	0.385907483	3.578637363	6.928468153	0.487198019	5.521791791	7.130196432	0.36918221	4.672954639	7.550191764	0.526063373	4.679803054	6.730414942	1.309691365	7.03040554	5.902231654	1.512757333	5.081665056	5.750628567	1.909816234	7.840944343	5.918063039	1.447194262	6.635595588	6.266659164	2.062168421	6.645320336	5.586244402
15	DG	0.201049661	2.439124004	7.021560038	0.360901526	2.938154819	7.050342101	0.399268078	3.041048086	7.494558139	0.429572941	1.887681281	5.499439946	0.44086292	3.792680292	5.496493807	0.788114673	3.463556086	5.827894832	1.414733983	4.172179843	5.851783944	1.565130864	4.318288282	6.220483256	1.683925927	2.680507419	4.564535156	1.728182647	5.385606015	4.56208986	0.341128332	4.415984818	8.562751102	0.703540207	3.933947898	7.648735506	1.046023332	5.452125309	7.709434577	0.61880117	4.120750248	8.15121854	0.804902175	6.171087324	8.020468205	1.337223062	6.270698442	7.107083415	2.757877613	5.586206016	6.34845047	4.100411462	7.742017939	6.398830699	2.425700587	5.851465351	6.765511389	3.155216527	8.762943999	6.65698861
17	COM	0.262219326	2.254704634	4.094160703	1.218289239	2.501357205	6.504992313	0.679293121	1.757633547	6.241275242	0.56672844	1.369615106	5.44564071	0.66839804	2.038601701	5.354980453	1.027899759	3.20168058	3.398153384	4.775693816	3.551927231	5.399143619	2.662829033	2.495839637	5.180258451	2.221575487	1.944853451	4.519881789	2.620120319	2.894814416	4.444633776	0.294736093	5.567031857	5.9766202	1.599631515	5.110571177	9.051507881	1.40137503	4.946092126	8.072939119	1.207555215	3.864324811	7.756843763	1.236411834	4.201254763	7.278785163	1.155365485	7.905185237	4.960594766	6.27055554	7.257011072	7.512751541	5.493390119	7.023450819	6.700539469	4.733616442	5.487341231	6.438180323	4.846734388	5.965781764	6.041391685
18	COM	0.884168302	2.322567925	6.303289128	0.303406053	3.599005224	2.421116414	0.500192075	2.028503329	3.236378827	1.359999167	2.403186531	4.445215152	0.984874965	2.799147078	4.42238336	3.465939745	3.298046454	5.231729976	1.189351728	5.110587419	2.009526624	1.960752934	2.880474728	2.686194426	5.331196734	3.412524873	3.689528576	3.860709863	3.974788851	3.670578189	0.959334032	5.289342081	8.144229575	0.303406053	4.940008356	7.122479769	1.209299182	3.698562746	5.453003888	1.663416111	4.004942783	7.267907246	1.324083567	4.178579398	7.034590214	3.760589405	7.510865754	6.759710548	1.189351728	7.014811865	5.911658208	4.740452792	5.2519591	4.525993226	6.520591154	5.687018751	6.032363015	5.190407584	5.933582745	5.838709877
19	DG	0.440252685	2.805393205	7.274934834	0.510936707	3.150107349	5.364317541	0.80756991	2.723125682	4.955344304	0.908402841	2.77432081	6.035891433	0.586966258	1.770672718	6.853835102	1.725790526	3.983658351	6.038195912	2.002871891	4.473152435	4.452383559	3.165674047	3.866838469	4.112935772	3.560939135	3.939535551	5.00978989	2.300907732	2.514355259	5.688683134	0.499349174	5.579259877	8.84651834	0.849359102	5.394557369	9.007143869	1.303768815	6.038564379	8.906625879	1.669974453	5.798715957	8.783919255	1.331400616	5.182184607	9.076307527	1.957448762	7.922549025	7.342610222	3.32948768	7.660271464	7.475929412	5.110773756	8.574761418	7.39249948	6.546299857	8.234176659	7.290652981	5.219090414	7.358702142	7.533335246
20	IG	0.314967181	2.165659949	5.006912283	0.154156307	1.779653077	4.824000568	0.799566375	1.561348123	4.53573403	1.195756863	2.175736115	5.151533579	0.832357772	1.988834555	6.457983325	1.234671351	3.075237127	4.155737195	0.604292722	2.527107369	4.003920471	3.13430019	2.217114334	3.764659245	4.687366902	3.089545284	4.27577287	3.262842466	2.824145068	5.36012616	0.36954296	4.512208057	7.036792976	0.237942664	4.85304757	7.807320974	1.522459486	4.886268561	7.760467379	1.601711662	5.264479642	7.6418013	1.224154592	4.814881825	7.910072209	1.448608405	6.40733544	5.84053817	0.932735242	6.891327549	6.480076408	5.968041185	6.938501357	6.441187925	6.278709714	7.475561091	6.342695079	4.798686002	6.837132192	6.565359934
21	COM	0.262943896	3.803216834	4.73751189	1.199733024	3.074135173	6.230999356	1.056377461	2.523667115	5.843954407	1.284011317	4.429236444	6.717781195	1.447074315	5.062925081	7.239323195	1.030740074	5.400567903	3.932134869	4.702953453	4.365271946	5.171729465	4.140999647	3.583607303	4.850482158	5.033324363	6.289515751	5.575758392	5.672531313	7.189353614	6.008638252	0.691293272	5.374009178	7.870458508	1.400579453	5.944924716	7.894647553	1.410132206	5.353340136	6.866119854	1.685508569	6.82650311	7.887455184	1.637148892	5.911560616	7.927909053	2.709869625	7.631093032	6.532480561	5.490271454	8.441793097	6.552557469	5.527718249	7.601742993	5.698879478	6.607193591	9.693634416	6.546587803	6.417623658	8.394416074	6.580164514
22	IG	0.151942154	1.585423841	4.467091734	0.168197102	1.152341098	2.235275218	0.37900259	1.456591766	3.429382054	0.52553966	1.911038063	3.532733066	0.494971202	1.358598744	3.691464181	0.595613242	2.251301854	3.707686139	0.65933264	1.636324359	1.855278431	1.485690155	2.068360308	2.846387105	2.060115468	2.71367405	2.932168444	1.940287112	1.929210217	3.06391527	0.350902474	4.632575985	7.122438287	0.206249435	4.677999617	6.831813868	1.042613992	4.273135447	6.664406998	0.929170029	4.325990804	7.256938183	0.878174573	5.877005044	5.914276125	1.3755377	6.578257899	5.911623778	0.808497786	6.642759457	5.67040551	4.087046848	6.067852335	5.531457808	3.642346514	6.142906941	6.023258692	3.442444327	8.345347162	4.908849184
24	COM	0.966811037	2.934001817	6.244450248	0.273765808	3.164932151	4.81939983	1.207106067	3.598074252	4.531315378	0.965602214	3.876042855	6.220715097	0.983437063	2.276466606	5.620188652	3.789899264	4.16628258	5.182893705	1.073161969	4.494203654	4.000101859	4.731855781	5.109265437	3.760991764	3.785160679	5.503980854	5.163193531	3.855073288	3.23258258	4.664756581	1.309788279	6.387684233	6.836264432	0.778741654	6.15691571	7.162696584	1.574533305	7.243898106	5.522141682	1.586079207	5.450214648	6.982938833	1.23188326	5.528063037	7.121278968	5.134370052	9.070511611	5.674099479	3.052667283	8.742820308	5.945038164	6.172170556	10.28633531	4.583377596	6.217430493	7.7393048	5.795839231	4.82898238	7.849849512	5.910661543
25	DG	0.271925027	1.774026977	6.19560688	0.372410661	1.991509842	6.153685317	1.154442792	2.142188722	4.566434166	1.223021203	1.883955039	4.970714333	1.235938932	2.475321998	6.588367382	1.065946107	2.519118308	5.142353711	1.459849792	2.827943976	5.107558813	4.525415746	3.041907984	3.790140358	4.794243114	2.675216155	4.125692897	4.844880614	3.514957237	5.468344927	2.179704163	7.778563748	8.677318278	1.173712466	6.335460514	8.629933894	1.708165739	7.358785624	7.990973383	1.545125677	6.708906494	7.869961918	1.448410783	7.1441067	8.367686805	8.544440318	11.04556052	7.202174171	4.600952868	8.99635393	7.162845132	6.696009699	10.44947559	6.632507908	6.056892652	9.526647221	6.532068392	5.67777027	10.14463151	6.945180048
26	IG	0.274499809	2.665556783	3.602870758	0.257033744	2.025364726	5.842050887	0.847017601	2.879216157	4.775524142	0.610576809	2.260520903	5.647825987	0.473372952	1.839922253	3.832924664	1.07603925	3.785090632	2.990382729	1.007572277	2.87601791	4.848902236	3.320308995	4.088486943	3.963685038	2.393461092	3.209939683	4.687695569	1.855621973	2.612689599	3.181327471	0.394020566	6.570041259	6.361023441	0.616043085	5.752907013	7.75582508	1.549091342	6.442714997	7.257809744	1.264310301	5.221528825	7.234899793	1.113088856	3.869964873	6.285720254	1.544560617	9.329458588	5.279649456	2.414888891	8.169127958	6.437334817	6.072438063	9.148655295	6.023982088	4.95609638	7.414570931	6.004966828	4.363308314	5.49535012	5.217147811
28	COM	0.692437894	2.784367227	5.738046604	0.336700716	1.306627473	2.630539423	0.827358744	1.204490267	4.401309939	0.974640913	2.661180055	4.154264441	0.819626993	2.367206378	5.77928005	2.714356544	3.953801463	4.762578681	1.319866804	1.855411012	2.183347721	3.243246278	1.710376179	3.653087249	3.820592379	3.778875678	3.448039486	3.212937813	3.361433057	4.796802441	1.028003396	6.274438745	9.211523291	0.912844651	5.276916217	8.028943756	1.343034426	6.022293986	7.872513304	1.595916251	7.241061638	8.469937197	1.681323734	5.776311867	8.113648147	4.029773311	8.909703018	7.645564331	3.578351033	7.493221029	6.664023317	5.264694949	8.551657461	6.534186043	6.255991703	10.28230753	7.030047874	6.590789037	8.202362852	6.734327962
29	DG	0.483153285	2.276602641	5.103442736	0.170724784	1.254768179	6.566764477	0.628387346	1.336569968	4.733800483	0.759346535	1.570091579	4.179216036	0.775832134	1.874019954	3.876679756	1.893960877	3.23277575	4.235857471	0.669241154	1.781770814	5.450414516	2.463278395	1.897929354	3.929054401	2.976638416	2.229530042	3.46874931	3.041261967	2.661108334	3.217644197	0.758961318	4.235812234	6.057392303	0.367424757	2.345937643	7.742693942	1.451706264	4.308836126	7.375593156	1.254881815	3.860064699	7.653011012	1.379804044	3.161190674	7.168717075	2.975128366	6.014853372	5.027635611	1.440305048	3.331231454	6.426435972	5.690688554	6.118547299	6.121742319	4.919136714	5.481291873	6.351999141	5.408831854	4.488890758	5.950035172
30	IG	0.367354705	3.751853431	6.477387508	0.269873242	1.979234157	4.491273049	0.543032822	2.245131641	5.348616166	0.442721074	1.381713131	3.963296247	0.205218336	1.170230893	2.66737896	1.440030443	5.327631873	5.376231631	1.057903106	2.810512503	3.727756631	2.12868866	3.18808693	4.439351418	1.735466611	1.962032646	3.289535885	0.804455878	1.661727869	2.213924537	0.505847261	5.8549255	7.598991378	0.269873242	4.608681147	6.505934077	0.892036573	4.194010847	6.93236982	0.642080232	2.567470732	6.449769662	0.677503581	2.906702422	5.536905184	1.982921262	8.313994209	6.307162844	1.057903106	6.544327229	5.399925284	3.496783365	5.955495403	5.753866951	2.516954512	3.645808439	5.35330882	2.655814036	4.12751744	4.595631302
