# Supplementary material for: Learning to use a body-powered prosthesis: changes in functionality and kinematics
Source: J Neuroeng Rehabil. 2016 Oct 7;13:90. doi: 10.1186/s12984-016-0197-7 (PMC5054596; doi:10.1186/s12984-016-0197-7)
Supplement: Additional file 2: — Data IoF scores. (TXT 951 bytes) [file 12984_2016_197_MOESM2_ESM.txt]

Subject	Training	IoF_Pre	IoF_Post	IoF_RT1	IoF_RT2
1	Fix	38	43	58	60
2	COM	9	32	29	35
3	Fix	20	40	57	66
4	COM	29	43	46	53
5	Fix	36	44	51	58
6	COM	28	48	50	62
7	Fix	21	40	40	50
8	IG	28	42	41	40
9	DG	32	49	53	50
10	IG	19	34	37	45
11	DG	15	37	48	48
12	IG	26	39	48	47
13	DG	25	52	61	54
14	IG	19	36	33	45
15	DG	33	49	59	58
16	Fix	33	37	46	39
17	COM	41	50	45	56
18	COM	20	40	38	39
19	DG	30	66	60	61
20	IG	27	60	63	59
21	COM	48	53	61	58
22	IG	20	32	35	38
23	Fix	31	35	45	44
24	COM	25	46	45	50
25	DG	36	43	44	46
26	IG	29	42	42	53
27	Fix	33	41	50	48
28	COM	24	38	39	39
29	DG	15	39	43	41
30	IG	26	38	42	49
31	CNTRL	17	28	29	34
32	CNTRL	36	41	49	51
33	CNTRL	23	33	48	47
34	CNTRL	32	45	55	53
35	CNTRL	22	26	39	41
36	CNTRL	40	51	48	47
37	CNTRL	36	30	46	43
38	CNTRL	23	29	39	46
39	CNTRL	20	37	31	35
40	CNTRL	39	37	54	54
41	CNTRL	41	43	41	44
42	CNTRL	49	53	46	58
43	CNTRL	26	42	33	46
44	CNTRL	36	48	54	42
45	CNTRL	26	27	38	37
46	CNTRL	26	38	43	31
47	CNTRL	24	36	38	48
