# Supplementary material for: Learning to use a body-powered prosthesis: changes in functionality and kinematics
Source: J Neuroeng Rehabil. 2016 Oct 7;13:90. doi: 10.1186/s12984-016-0197-7 (PMC5054596; doi:10.1186/s12984-016-0197-7)
Supplement: Additional file 3: — Data Kinematics. (TXT 19 kb) [file 12984_2016_197_MOESM3_ESM.txt]

Subject	Group	ReachTime_S1_Solid	ReachTime_S1_HO	ReachTime_S1_MO	ReachTime_S1_LO	ReachTime_S2_Solid	ReachTime_S2_HO	ReachTime_S2_MO	ReachTime_S2_LO	ReachTime_S3_Solid	ReachTime_S3_HO	ReachTime_S3_MO	ReachTime_S3_LO	ReachTime_S4_Solid	ReachTime_S4_HO	ReachTime_S4_MO	ReachTime_S4_LO	ReachTime_S5_Solid	ReachTime_S5_HO	ReachTime_S5_MO	ReachTime_S5_LO	PlateauTime_S1_Solid	PlateauTime_S1_HO	PlateauTime_S1_MO	PlateauTime_S1_LO	PlateauTime_S2_Solid	PlateauTime_S2_HO	PlateauTime_S2_MO	PlateauTime_S2_LO	PlateauTime_S3_Solid	PlateauTime_S3_HO	PlateauTime_S3_MO	PlateauTime_S3_LO	PlateauTime_S4_Solid	PlateauTime_S4_HO	PlateauTime_S4_MO	PlateauTime_S4_LO	PlateauTime_S5_Solid	PlateauTime_S5_HO	PlateauTime_S5_MO	PlateauTime_S5_LO	HookClosingTime_S1_Solid	HookClosingTime_S1_HO	HookClosingTime_S1_MO	HookClosingTime_S1_LO	HookClosingTime_S2_Solid	HookClosingTime_S2_HO	HookClosingTime_S2_MO	HookClosingTime_S2_LO	HookClosingTime_S3_Solid	HookClosingTime_S3_HO	HookClosingTime_S3_MO	HookClosingTime_S3_LO	HookClosingTime_S4_Solid	HookClosingTime_S4_HO	HookClosingTime_S4_MO	HookClosingTime_S4_LO	HookClosingTime_S5_Solid	HookClosingTime_S5_HO	HookClosingTime_S5_MO	HookClosingTime_S5_LO	PeakVelHookClosing_S1_Solid	PeakVelHookClosing_S1_HO	PeakVelHookClosing_S1_MO	PeakVelHookClosing_S1_LO	PeakVelHookClosing_S2_Solid	PeakVelHookClosing_S2_HO	PeakVelHookClosing_S2_MO	PeakVelHookClosing_S2_LO	PeakVelHookClosing_S3_Solid	PeakVelHookClosing_S3_HO	PeakVelHookClosing_S3_MO	PeakVelHookClosing_S3_LO	PeakVelHookClosing_S4_Solid	PeakVelHookClosing_S4_HO	PeakVelHookClosing_S4_MO	PeakVelHookClosing_S4_LO	PeakVelHookClosing_S5_Solid	PeakVelHookClosing_S5_HO	PeakVelHookClosing_S5_MO	PeakVelHookClosing_S5_LO
2	COM	1.438888889	1.39	1.451111111	1.633333333	1.082	1.029	1.026666667	1.389	1.079	1.051	1.075	1.09	1.081	1.134	1.088	1.105	0.915	1.066	0.939	1.02	0.533333333	0.746	0.597777778	0.94	0.547	0.454	0.562222222	0.657	0.55	0.51	0.498	0.644	0.759	0.586	0.78	0.65	0.43	0.489	0.475	0.486	1.316666667	2.141	1.774444444	2.5	0.876	0.991	1.082222222	0.96	1.34	1.061	1.164	1.074	0.66	0.794	1.216	0.822	0.724	1.181	0.727	0.702	98.25346326	92.04187629	98.53682081	98.11046914	102.8284694	99.52932534	82.85316733	117.9441078	108.9357835	109.6709942	106.4533738	114.0143648	121.1754353	106.6390824	121.3321227	134.5898469	129.2216803	125.0633981	133.4851296	118.7753682
4	COM	1.007	1.021111111	1.124	1.384	0.953	0.906	1.102	1.012	0.935	0.924	0.959	1.015	0.969	0.973	0.896	0.951	0.865	0.862	0.78	0.822	0.776	0.76	0.707	1.106	0.738	0.71	0.615	0.608	0.637	0.521	0.625	0.712	0.568	0.596	0.476	0.724	0.408	0.48	0.433333333	0.428	0.501	0.82	0.911	1.038	0.656	0.658	1.047	0.801	0.714	0.601	0.729	0.657	0.655	0.604	0.863	0.63	0.639	0.568	0.506666667	0.665	161.6256819	162.4220999	162.1464918	223.9156685	209.6443513	158.5337993	140.9093039	120.5279343	150.1048673	153.15015	146.1759148	150.7866834	172.1221149	189.6539237	167.2873873	165.4896117	170.8959644	178.9727943	160.7146109	170.6418887
6	COM	0.897	1.014	0.945	1.175	0.749	0.773	0.798	0.719	0.722	0.765	0.78	0.797	0.696	0.622222222	0.731	0.731	0.637	0.619	0.731	0.73	0.718	0.762	0.657	0.778	0.452	0.453	0.491	0.504	0.372	0.466	0.483	0.429	0.427	0.32	0.469	0.472	0.446	0.366	0.531	0.547	0.696	1.282	0.649	1.085	0.578	0.499	0.567	0.504	0.878	0.599	0.588	0.65	0.42	0.525555556	0.551	0.519	0.587	0.487	0.407	0.3	172.115708	171.0083491	187.0329216	167.454468	219.4988127	221.8838052	241.4229921	290.4571715	220.7754839	191.4555701	229.6509352	167.7532953	231.9479736	241.8606364	240.1309802	239.2143065	348.0168203	293.7226127	310.1681893	338.1987363
8	IG	0.936666667	0.989375	1.003571429	1.047333333	0.769333333	0.878666667	0.744285714	0.83	0.739333333	0.811333333	0.733333333	0.699333333	0.624666667	0.710666667	0.690666667	0.674666667	0.723333333	0.766	0.789333333	0.698	0.482	0.4375	0.518571429	0.545333333	0.394	0.402	0.505	0.45	0.434666667	0.409333333	0.412	0.392666667	0.384	0.524	0.410666667	0.498	0.447333333	0.482666667	0.522	0.429333333	0.846666667	0.985625	1.130714286	1.232666667	0.685333333	0.701333333	0.750714286	0.759333333	0.654666667	0.668666667	0.601333333	0.667333333	0.498	0.485333333	0.53	0.418	0.588666667	0.470666667	0.510666667	0.410666667	134.0568932	156.6838031	141.4512489	153.3846863	187.821307	211.3644803	197.0222457	205.5180962	175.8439213	185.0379932	196.3810336	196.7562729	170.6068936	191.6720212	199.9355297	166.6935098	207.1650378	180.5181368	191.4580154	179.3822993
9	DG	0.839333333	0.813333333	0.858666667	0.857333333	0.757333333	0.768	0.766428571	0.786428571	0.858666667	0.804	0.842	0.824	0.822	0.84	0.838125	0.836666667	0.787333333	0.848666667	0.849333333	0.885333333	0.588666667	0.486666667	0.46	0.506	0.359333333	0.512	0.411428571	0.450714286	0.498666667	0.504666667	0.482	0.533333333	0.532	0.512857143	0.545	0.557333333	0.652	0.544	0.606666667	0.579333333	0.448	0.612	0.638	0.798666667	0.604666667	0.526	0.555714286	0.599285714	0.478666667	0.486666667	0.45	0.413333333	0.609333333	0.647857143	0.44625	0.419333333	0.337333333	0.594	0.438	0.401333333	292.324077	292.2709385	247.1552443	227.5994056	206.4261579	241.7838663	195.0244626	200.411503	215.0488654	225.9147843	213.6865294	225.8996251	293.101136	267.1784894	280.5201785	301.8426164	257.2178924	225.9627589	228.1938574	218.7148863
10	IG	0.770714286	0.978666667	0.879333333	0.871333333	0.83	0.914	0.838	0.874	0.853333333	0.85	0.862666667	0.789333333	0.788666667	0.804	0.881333333	0.823333333	0.778666667	0.795333333	0.784	0.752	0.316428571	0.442	0.378	0.356	0.628666667	0.536666667	0.512666667	0.588666667	0.394	0.442666667	0.427333333	0.374	0.172666667	0.264666667	0.148	0.22	0.248	0.207333333	0.239333333	0.218	0.959285714	0.832	0.846666667	0.722666667	0.628666667	0.646666667	0.735333333	0.86	0.593333333	0.706	0.626666667	0.637333333	0.868666667	0.767333333	0.987333333	0.759333333	0.652666667	0.634666667	0.726666667	0.684666667	132.127044	115.4590819	119.5154314	111.2301789	118.8836706	82.74502366	78.63607801	81.93989245	167.5216622	160.1170125	142.068651	141.904142	119.0855881	133.2625714	121.4853999	115.0465851	158.4602701	147.3554002	155.5415925	131.3575663
11	DG	1.082	1.053333333	1.153333333	1.07	1.093333333	1.076	1.103333333	1.15	1.002	0.952	1.058	0.946	1.052666667	1.075333333	1.052	1.028	1.068125	1.038666667	1.103571429	1.078666667	0.66	0.665333333	0.597333333	0.610769231	0.539333333	0.580666667	0.537333333	0.589333333	0.372666667	0.402	0.403333333	0.42	0.586	0.657333333	0.588666667	0.671333333	0.51	0.582666667	0.478571429	0.655333333	0.688	0.744666667	0.979333333	1.018461538	0.675333333	0.594666667	0.758	0.686666667	0.642	0.761333333	0.833333333	0.68	0.533333333	0.512	0.564666667	0.584	0.610625	0.574	0.777857143	0.672666667	131.6668893	141.08062	141.2794821	124.0067923	166.9293508	150.9440769	139.9241239	108.8500871	158.5499013	168.7267155	148.1025716	138.7281532	214.9241805	220.1866952	185.27226	202.954731	160.9061447	202.8049648	164.6212233	153.8713473
12	IG	1.0425	0.902727273	0.868	0.920666667	0.918666667	0.877333333	0.848666667	0.859333333	0.882666667	0.808	0.831333333	0.868666667	0.919333333	0.802666667	0.984666667	0.894666667	0.812666667	0.812	0.781333333	0.809333333	0.449166667	0.521818182	0.382666667	0.432	0.549333333	0.420666667	0.436	0.483333333	0.363333333	0.370666667	0.39	0.374	0.406	0.4	0.436	0.366666667	0.41	0.401333333	0.402	0.395333333	0.979166667	0.973636364	0.979333333	0.759333333	0.632666667	0.909333333	0.669333333	0.618666667	0.741333333	0.708666667	0.726666667	0.663333333	0.631333333	0.632	0.534	0.578666667	0.498	0.493333333	0.556666667	0.445333333	169.6534093	164.3200009	171.2752135	143.7946507	194.3541336	192.5687222	185.5860926	179.7511409	139.1004758	145.9500801	145.0781718	128.1457852	174.7631539	154.0346011	151.95445	158.6909	175.7029873	171.6308477	166.8913834	168.8548887
13	DG	1.145	1.137333333	1.166	1.153333333	1.004	0.996	1.068	1.061333333	1.078	1.047333333	1.084	1.044666667	0.899333333	0.921333333	0.906	0.964666667	0.966	0.906	0.946666667	0.965333333	0.493571429	0.406666667	0.490666667	0.441333333	0.726666667	0.724666667	0.689333333	0.754666667	0.651333333	0.702	0.708	0.733333333	0.571333333	0.559333333	0.54	0.629333333	0.697333333	0.630666667	0.711333333	0.676666667	0.653571429	0.575333333	0.573333333	0.876	0.421333333	0.461333333	0.637333333	0.519333333	0.514	0.471333333	0.393333333	0.448666667	0.414666667	0.427333333	0.501333333	0.405333333	0.348666667	0.505333333	0.32	0.416	141.4765208	124.790464	116.3714393	114.5678837	256.1230958	241.6092898	214.8812785	206.3813433	229.7684878	226.8043049	247.030549	203.4294051	273.4789439	271.6054105	257.4396843	236.9390307	315.7614453	293.283626	281.7935805	245.0316434
14	IG	1.029333333	0.996875	1.054666667	0.921428571	1.003333333	0.869333333	0.973333333	0.911333333	1.012666667	1.071333333	1.010666667	0.98	1.041333333	0.998666667	1.070666667	1.073333333	1.099333333	1.002666667	1.020714286	1.071333333	0.303333333	0.2325	0.270666667	0.218571429	0.518666667	0.399333333	0.418	0.394666667	0.366666667	0.352	0.320666667	0.336	0.339333333	0.303333333	0.398666667	0.245333333	0.376666667	0.338	0.345	0.358	0.891333333	0.71375	1.312	0.727142857	0.539333333	0.634666667	0.566666667	0.624	0.685333333	0.636666667	0.744666667	0.6	0.686	0.740666667	0.681333333	0.640666667	0.608	0.551333333	0.624285714	0.546666667	126.9572574	120.3005539	119.9662349	120.4354295	163.1347176	149.3497912	146.1698269	123.7046239	148.3605074	146.5205609	146.9542792	135.9939723	144.8835784	123.9318114	132.4159543	109.4138949	152.8350732	150.1530785	143.2168462	150.9179864
15	DG	1.21	1.144666667	1.136666667	1.13	1.114	1.228666667	1.168	1.144	1.14	1.133333333	1.183333333	1.201333333	1.146666667	1.271333333	1.229333333	1.159333333	1.205333333	1.298666667	1.27	1.406666667	0.701333333	0.582	0.602	0.566	0.550666667	0.576666667	0.554	0.557333333	0.578	0.684	0.560666667	0.64	0.68	0.643333333	0.678	0.679333333	0.714	0.638666667	0.626	0.6	1.083333333	0.631333333	0.994	1.058	0.625333333	0.712	0.789333333	0.882666667	0.752	0.592666667	0.747333333	0.574666667	0.906	0.978	0.746	0.688	0.907333333	1.227333333	1.144666667	1.039333333	131.5622505	136.6547061	124.647255	125.4221792	128.6864071	122.6033796	119.1605013	136.7855089	137.538152	151.0106292	140.1350356	143.8476855	120.931425	114.9101174	100.625035	127.182207	99.95176092	146.865984	113.4473987	116.245781
17	COM	0.835	0.71	0.798	0.824	0.711	0.689	0.694444444	0.704545455	0.646	0.7	0.714444444	0.719090909	0.727	0.704	0.735555556	0.753636364	0.8	0.821	0.748888889	0.862727273	0.564	0.522	0.541	0.36	0.332	0.364	0.281111111	0.399090909	0.292	0.361	0.373333333	0.384545455	0.34	0.302	0.323333333	0.357272727	0.559	0.52	0.453333333	0.546363636	0.485	0.567	0.599	0.675	0.47	0.601	0.608888889	0.627272727	0.592	0.647	0.642222222	0.55	0.501	0.511	0.513333333	0.460909091	0.524	0.627	0.488888889	0.465454545	138.059961	158.5408864	132.4281688	106.7394722	131.8303449	174.8424619	124.5735271	158.5452503	170.7920193	144.4550113	157.9199242	149.3738637	156.1909299	127.0981493	132.2159341	118.6055654	129.9610251	115.4421215	115.9765466	123.8826445
18	COM	0.804	0.85	0.832222222	0.871818182	0.742	0.776	0.783333333	0.863636364	0.732	0.715	0.77	0.841818182	0.771	0.788	0.797777778	0.869090909	0.89	0.76	0.806666667	0.820909091	0.453	0.513	0.433333333	0.473636364	0.412	0.373	0.396666667	0.463636364	0.445	0.384	0.49	0.378181818	0.445	0.443	0.438888889	0.473636364	0.646	0.582	0.58	0.748181818	0.584	0.958	0.788888889	0.748181818	0.685	0.929	0.882222222	0.92	0.58	0.575	0.508888889	0.749090909	0.546	0.673	0.764444444	0.779090909	0.684	0.768	0.616666667	0.770909091	122.747393	136.9202826	94.28340341	105.3933812	112.626808	126.7062994	97.71953938	111.4012533	134.5246368	146.0876974	113.5178224	112.7644443	106.1155002	90.66989276	102.9304168	111.759965	104.8852512	99.53510938	100.835513	97.42618694
19	DG	1.000666667	1.002	1.006666667	0.997333333	1.098666667	1.017333333	1.047333333	1.063333333	1.157857143	1.140666667	1.198666667	1.192666667	1.149333333	1.133333333	1.114666667	1.131333333	1.157333333	1.130666667	1.116666667	1.106666667	0.589333333	0.462	0.611333333	0.501333333	0.465333333	0.512666667	0.532666667	0.493333333	0.482142857	0.597333333	0.664	0.672666667	0.548666667	0.497333333	0.618	0.497333333	0.746666667	0.788	0.655333333	0.556	0.724	1.004	0.829333333	0.873333333	1.041333333	0.983333333	0.914	1.311333333	1.196428571	0.928	0.816666667	0.759333333	0.934666667	0.875333333	0.712	0.852	0.76	0.924	0.666	0.815333333	130.5211119	120.1544303	114.82014	124.1821081	86.81003944	84.84711813	87.61171434	80.91823224	100.9141834	93.73861451	75.39925861	82.25904602	102.8223183	86.10066358	96.04996711	90.20290606	98.01035694	100.2490821	108.1683501	115.1995657
20	IG	0.735333333	0.520666667	0.596666667	0.56	0.58	0.399333333	0.538	0.646	0.449285714	0.396666667	0.425333333	0.378666667	0.436666667	0.396	0.43	0.466	0.421333333	0.363333333	0.390666667	0.386428571	0.194666667	0.229333333	0.263333333	0.267333333	0.134666667	0.111333333	0.190666667	0.136	0.122142857	0.151333333	0.224	0.186	0.134	0.115333333	0.134	0.136666667	0.196666667	0.188666667	0.196	0.185	0.615333333	0.478666667	0.784	0.674666667	0.534666667	0.535333333	0.61	0.789333333	0.505	0.546	0.529333333	0.474666667	0.444	0.570666667	0.527333333	0.608666667	0.445333333	0.472	0.498	0.491428571	78.47705065	84.17900908	65.19317588	64.45228761	87.24692322	87.87961165	82.29514741	73.44695506	80.92219404	76.62043579	67.22599405	65.76120135	87.67555134	86.16738933	83.8507065	78.06717417	85.43082834	79.44180698	78.03234604	89.9641169
21	COM	0.682	0.717	0.667777778	0.665454545	0.662	0.635	0.572222222	0.671818182	0.686363636	0.713333333	0.626666667	0.765454545	0.700909091	0.678888889	0.672222222	0.833636364	0.649090909	0.694444444	0.63875	0.732727273	0.335	0.282	0.21	0.443636364	0.259	0.244	0.194444444	0.265454545	0.351818182	0.337777778	0.331111111	0.379090909	0.238181818	0.321111111	0.302222222	0.443636364	0.564545455	0.517777778	0.52	0.633636364	0.993	0.708	0.81	0.562727273	0.532	0.442	0.572222222	0.427272727	0.56	0.48	0.5	0.415454545	0.610909091	0.5	0.507777778	0.434545455	0.456363636	0.415555556	0.2775	0.293636364	182.3481411	155.4811384	160.1626973	166.8669811	136.909284	148.6252241	180.0309427	145.7281719	144.0243751	138.6362885	153.8445558	128.4624384	129.6424316	147.0303458	172.5029738	159.159391	155.6205481	137.463156	114.1717176	132.1622318
22	IG	0.674	0.762666667	0.714	0.765333333	0.676	0.694	0.708	0.821333333	0.594666667	0.618	0.641333333	0.643333333	0.554666667	0.560666667	0.585333333	0.61	0.554	0.598	0.636	0.606666667	0.329333333	0.432	0.402	0.592	0.247333333	0.38	0.230666667	0.397333333	0.306	0.343333333	0.370666667	0.352666667	0.295333333	0.361333333	0.345333333	0.294	0.403333333	0.444666667	0.409333333	0.504	0.773333333	0.924666667	0.842666667	0.844	0.571333333	0.594	0.597333333	0.680666667	0.532	0.511333333	0.521333333	0.550666667	0.518	0.553333333	0.63	0.63	0.473333333	0.451333333	0.498666667	0.384666667	92.32794747	82.81928295	78.673235	67.65363197	96.2079467	98.94958234	78.96068919	96.01645297	106.7634196	99.53912861	94.9395588	91.96216216	115.0660095	106.6244447	104.301255	113.8995602	100.000811	101.1038821	89.5581899	85.40297367
24	COM	1.047	1.282	1.263333333	1.250909091	0.975	0.913	0.921111111	1.017272727	0.821818182	0.796666667	0.892222222	0.840909091	0.807272727	0.795555556	0.814444444	0.848181818	0.781818182	0.847777778	0.766666667	0.810909091	0.532	0.53	0.677777778	0.514545455	0.397	0.514	0.34	0.476363636	0.33	0.386666667	0.363333333	0.438181818	0.478181818	0.425555556	0.468888889	0.568181818	0.689090909	0.694444444	0.74	0.748181818	0.687	1.036	0.951111111	1.145454545	1.314	0.802	0.881111111	0.830909091	0.893636364	0.658888889	0.748888889	0.600909091	0.562727273	0.584444444	0.544444444	0.343636364	0.425454545	0.355555556	0.345555556	0.322727273	130.5312465	90.67585929	112.0941718	105.2719487	125.517661	95.89987152	127.5193989	131.8499314	167.3552764	168.526193	131.1370175	153.4333849	181.2023286	201.2290969	167.8298212	191.9831764	180.0432374	181.6702115	169.5649402	181.3928639
25	DG	0.924	0.878	0.952	0.96	0.864	0.82	0.785333333	0.790666667	0.847333333	0.854	0.824666667	0.893333333	0.73	0.749333333	0.770666667	0.755333333	0.797333333	0.798666667	0.762666667	0.795333333	0.606666667	0.558	0.538	0.428666667	0.652666667	0.521333333	0.577333333	0.485333333	0.534666667	0.41	0.505333333	0.556	0.468666667	0.434	0.470666667	0.457333333	0.628	0.608666667	0.576666667	0.606666667	0.505333333	0.53	0.606666667	0.798666667	0.332	0.455333333	0.396666667	0.545333333	0.424	0.529333333	0.431333333	0.462	0.388	0.415333333	0.412666667	0.365333333	0.247333333	0.291333333	0.27	0.241333333	202.0341936	188.364906	167.0751067	126.0996381	256.2467125	226.5503116	213.8930622	165.9613827	205.6588159	197.9719177	182.3335324	169.4186781	238.8781482	240.3991997	240.4181205	250.533584	307.2195629	270.7913121	262.2450888	239.049142
26	IG	0.746666667	0.819333333	0.832666667	0.904	0.74	0.702666667	0.776666667	0.77	0.668	0.682	0.718	0.744666667	0.740666667	0.779333333	0.716	0.759333333	0.854	0.930666667	0.868	0.883333333	0.372666667	0.292666667	0.243333333	0.35	0.209333333	0.195333333	0.226	0.289333333	0.222666667	0.246	0.248	0.270666667	0.351333333	0.36	0.368	0.321333333	0.558666667	0.576666667	0.514666667	0.465333333	0.996666667	1.021333333	1.064666667	1.003333333	0.815333333	0.889333333	0.817333333	0.849333333	0.738666667	0.658	0.676	0.592666667	0.669333333	0.621333333	0.582	0.616	0.64	0.568666667	0.562	0.6	90.81833262	92.00382592	81.85401608	77.38362194	93.61516939	81.22355356	77.54557812	80.30542121	100.629007	101.9860605	103.7108972	96.02646227	101.9096283	96.15634379	99.37241007	94.09347612	99.71475786	96.37108056	104.8606624	100.2609882
28	COM	1.243	1.013	1.331111111	1.212727273	0.973	1.083	0.931111111	1.022727273	0.913636364	0.993333333	0.888888889	1.05	0.944545455	1.012222222	0.97	0.990909091	1.034545455	1.014444444	0.925555556	1.061818182	0.446	0.406	0.36	0.52	0.459	0.438	0.363333333	0.429090909	0.438181818	0.426666667	0.401111111	0.493636364	0.297272727	0.417777778	0.365555556	0.432727273	0.348181818	0.438888889	0.382222222	0.456363636	1.055	0.923	1.083333333	0.958181818	0.804	0.728	0.801111111	0.940909091	0.694545455	0.874444444	0.768888889	0.839090909	0.866363636	0.748888889	0.81	0.702727273	0.837272727	0.722222222	0.734444444	0.712727273	81.7694466	102.0111103	97.70170004	81.18432273	90.89114436	84.28545398	89.86235027	82.96396278	76.00341926	90.14523547	87.64213892	96.30944566	98.03773174	86.12548646	85.1320689	98.44109698	92.55825288	83.85465377	86.22026972	101.0556611
29	DG	0.874666667	0.923333333	1.001333333	0.938	0.83	0.846428571	0.886666667	0.845714286	0.916	0.877333333	0.942666667	0.920666667	0.852	0.8725	0.895	0.915333333	0.872666667	0.874	0.908	0.866	0.540666667	0.554666667	0.639333333	0.653333333	0.610714286	0.58	0.545333333	0.596428571	0.559333333	0.490666667	0.657333333	0.58	0.546	0.52125	0.573571429	0.543333333	0.626666667	0.586666667	0.71	0.644	0.628666667	0.731333333	0.572	0.525333333	0.515714286	0.511428571	0.552	0.557857143	0.762666667	0.650666667	0.532	0.836	0.384666667	0.7225	0.72	0.596	0.452	0.456	0.350666667	0.412	188.1290708	184.5539	161.9665556	150.6263377	252.4852715	189.0084787	190.9543132	171.4052611	173.6851254	142.6486369	152.6308977	118.79985	283.478256	217.6634218	207.1175028	179.8194761	308.0048301	247.7707889	237.3892998	212.6142782
30	IG	0.687333333	0.592	0.622	0.634	0.496	0.488666667	0.547333333	0.553333333	0.577333333	0.528	0.515333333	0.556666667	0.544666667	0.599333333	0.605333333	0.597333333	0.486666667	0.523333333	0.520666667	0.558666667	0.242666667	0.189333333	0.217333333	0.176666667	0.273333333	0.244	0.287333333	0.248666667	0.334	0.316666667	0.301333333	0.346666667	0.364666667	0.420666667	0.454	0.428666667	0.324	0.313333333	0.322	0.352666667	0.904666667	0.711333333	0.552666667	0.590666667	0.606	0.63	0.547333333	0.553333333	0.575333333	0.516	0.445333333	0.548	0.53	0.544666667	0.416666667	0.535333333	0.450666667	0.436666667	0.440666667	0.506	106.850879	105.2115352	96.82984021	97.51583862	112.4857812	110.5868555	86.60999704	77.15467193	113.4069957	76.28323612	84.54662834	95.06420041	90.2423317	85.67668333	80.82469906	89.41504882	100.0947134	98.17583972	95.01071167	101.6096565
